# Supplementary material for: Effects of Urolithin A on Mitochondrial Parameters in a Cellular Model of Early Alzheimer Disease
Source: Int J Mol Sci. 2021 Aug 3;22(15):8333. doi: 10.3390/ijms22158333 (PMC8347929; doi:10.3390/ijms22158333)
Supplement: Supplementary file 1 [file ijms-22-08333-s001.zip]

Archive with 1 entries (1 files):
- ijms-1296767-supplementary.pdf
